# Supplementary material for: Genomic Differentiation and Diversity in Persian Gulf Hawksbill Turtles (Eretmochelys imbricata) Revealed by the First Whole-Genome Sequencing Study
Source: Animals (Basel). 2026 Jan 7;16(2):169. doi: 10.3390/ani16020169 (PMC12837703; doi:10.3390/ani16020169)
Supplement: Supplementary file 1 [file animals-16-00169-s001.zip]

Archive with 2 entries (2 files):
- animals-4055943-supplementary-Table S1-edited.pdf
- animals-4055943-supplementary-Table S2-edited.pdf
